# Supplementary material for: Clinical impact of early response to first‐line VEGFR‐TKI in patients with metastatic renal cell carcinoma on survival: A multi‐institutional retrospective study
Source: Cancer Med. 2022 Oct 6;12(4):4100–9. doi: 10.1002/cam4.5268 (PMC9972009; doi:10.1002/cam4.5268)
Supplement: Supplementary file 2 — Table S1 [file CAM4-12-4100-s002.xlsx]

## Sheet: Table S1  AE cases
Supplemental Table 1 Characteristics in patients giving up VEGFR-TKI by adverse events
			All patients	Group A	Group C	P
			(N = 118)	(N = 67)	(N = 51)
Age
		Median year (IQR)	68 (62 - 75)	68 (62 - 74)	69 (63 - 75)	0.523
BMI
		Median kg/m2 (IQR)	22.4 (20.9 - 25.1)	22.0 (20.8 - 25.0)	23.0 (21.1 - 25.4)	0.388
Sex (%)
		Male	86 (73)	50 (75)	36 (71)	0.679
		Female	32 (27)	17 (25)	15 (29)
Drug (%)
		Sunitinib	69 (58)	49 (73)	20 (39)	0.001
		Sorafenib	8 (7)	5 (7)	3 (6)
		Axitinib	31 (26)	7 (11)	24 (47)
		Pazopanib	10 (8)	6 (9)	4 (8)
Nephrectomy (%)
		Yes	82 (69)	45 (67)	37 (73)	0.552
		No	36 (31)	22 (33)	14 (27)
Histology (%)
		Clear cell	99 (84)	52 (78)	47 (92)	< 0.001
		with spindle component	14 (12)	7 (10)	7 (14)
		Papillary	3 (3)	2 (3)	1 (2)
		Others	4 (3)	4 (6)	0 (0)
		Unknown	12 (10)	9 (13)	3 (6)
Grade (%)
		1	2 (2)	1 (2)	1 (2)	0.62
		2	38 (32)	21 (31)	17 (33)
		3	43 (36)	21 (31)	22 (43)
		Unknown	35 (30)	24 (36)	11 (21)
Clinical stage (%)
		1	11 (9)	6 (9)	5 (10)	0.541
		2	9 (8)	7 (11)	2 (4)
		3	20 (17)	11 (16)	9 (18)
		4	76 (64)	41 (61)	35 (68)
		Unknown	2 (2)	2 (3)	0 (0)
IMDC risk classification (%)
		Favorable	7 (6)	4 (6)	3 (6)	0.555
		Intermediate	57 (48)	30 (45)	27 (53)
		Poor	43 (37)	26 (39)	17 (33)
		Unclassified	11 (9)	7 (10)	4 (8)
Metastatic site (%)
		1	56 (47)	32 (48)	24 (47)	0.914
		2	35 (30)	19 (28)	16 (31)
		3 ≤	27 (23)	16 (24)	11 (22)
Metastatic organ (%)
		Lung	66 (56)	34 (51)	32 (63)	0.182
		Extra regional lymph node	36 (31)	22 (33)	14 (27)	0.685
		Bone	42 (36)	26 (39)	16 (31)	0.558
		Liver	14 (12)	8 (12)	6 (12)	1
		Adrenal	9 (8)	6 (9)	3 (6)	0.731
		Brain	6 (5)	5 (7)	1 (2)	0.238
		Pancreas	6 (5)	2 (3)	4 (8)	0.399
CRP
		median mg/L (IQR)	0.6 (0.1 - 3.6)	1.0 (0.2 - 3.8)	0.4 (0.1 - 3.3)	0.076
NLR
		median (IQR)	3.0 (2.1 - 5.1)	3.4 (2.1 - 5.6)	2.6 (1.7 - 4.1)	0.065
ALP
		median IU/mL (IQR)	267 (217 - 371)	285 (228 - 425)	259 (201 - 305)	0.101
VEGFR, vascular endothelial growth factor receptor; TKI, tyrosine kinase inhibitor; Group A, patients discontinued treatment within 3 months due to adverse event; C, patients gave up treatment 3 months after initiation due to adverse event; IQR, interquartile range; BMI, body mass index; IMDC, International Metastatic Renal Cell Carcinoma Database Consortium; CRP, C-reactive protein; NLR, neutrop…
