# Supplementary material for: Clinical impact of early response to first‐line VEGFR‐TKI in patients with metastatic renal cell carcinoma on survival: A multi‐institutional retrospective study
Source: Cancer Med. 2022 Oct 6;12(4):4100–9. doi: 10.1002/cam4.5268 (PMC9972009; doi:10.1002/cam4.5268)
Supplement: Supplementary file 3 — Table S2 [file CAM4-12-4100-s003.xlsx]

## Sheet: Table S2 progression cases
Supplemental Table 2 Patients characteristics of giving up VEGFR-TKI by progression
			All patients	Group B	Group D	P
			(N = 378)	(N = 106)	(N = 272)
Age
		Median year (IQR)	65 (58 - 72)	65 (59 - 71)	65 (58 - 72)	0.851
BMI
		Median kg/m2 (IQR)	22.6 (20.2 - 25.0)	22.2 (19.8 - 24.6)	23.0 (20.4 - 25.2)	0.066
Sex (%)
		Male	277 (74)	66 (62)	213 (78)	0.003
		Female	98 (26)	40 (38)	59 (22)
Drug (%)
		Sunitinib	203 (54)	62 (58)	141 (52)	0.181
		Sorafenib	53 (14)	15 (14)	38 (14)
		Axitinib	103 (27)	25 (24)	78 (29)
		Pazopanib	19 (5)	4 (4)	15 (6)
Nephrectomy (%)
		Yes	255 (67)	51 (48)	204 (75)	< 0.001
		No	123 (33)	55 (52)	68 (25)
Histology (%)
		Clear cell	287 (76)	65 (61)	222 (89)	0.004
		with spindle component	54 (14)	21 (20)	33 (12)
		Papillary	17 (5)	7 (7)	10 (4)
		Others	35 (9)	14 (13)	21 (8)
		Unknown	39 (10)	20 (19)	19 (7)
Grade (%)
		1	5 (1)	1 (1)	4 (1)	0.018
		2	102 (27)	16 (15)	86 (32)
		3	145 (39)	43 (41)	103 (38)
		Unknown	123 (33)	46 (43)	79 (29)
Clinical stage (%)
		1	46 (12)	11 (10)	35 (13)	0.038
		2	28 (8)	3 (3)	25 (9)
		3	57 (15)	14 (13)	43 (16)
		4	235 (62)	77 (73)	158 (58)
		Unknown	12 (3)	1 (1)	11 (4)
IMDC risk classification (%)
		Favorable	30	4 (4)	26 (9)	< 0.001
		Intermediate	173	34 (32)	139 (51)
		Poor	122	55 (52)	67 (25)
		Unclassified	53	13 (12)	40 (15)
Metastatic site (%)
		1	158 (42)	35 (33)	123 (45)	0.009
		2	122 (32)	34 (32)	88 (32)
		3 ≤	98 (26)	37 (35)	61 (23)
Metastatic organ (%)
		Lung	234 (62)	65 (61)	171 (63)	0.905
		Extra regional lymph node	135 (36)	48 (45)	87 (32)	0.016
		Bone	118 (31)	39 (37)	79 (29)	0.137
		Liver	51 (14)	22 (21)	30 (11)	0.019
		Adrenal	38 (10)	14 (13)	25 (9)	0.258
		Brain	26 (7)	10 (9)	16 (6)	0.255
		Pancreas	21 (6)	0 (0)	21 (8)	0.002
CRP
		median mg/L (IQR)	0.7 (0.2 - 4.8)	2.5 (0.3 - 8.1)	0.4 (0.1 - 2.6)	< 0.001
NLR
		median (IQR)	3.0 (2.2 - 4.4)	3.5 (2.6 - 5.8)	2.8 (1.9 - 4.1)	< 0.001
ALP
		median IU/mL (IQR)	271 (211 - 350)	276 (229 - 359)	266 (209 - 345)	0.222
VEGFR, vascular endothelial growth factor receptor; TKI, tyrosine kinase inhibitor; Group B, patients discontinued treatment within 3 months due to disease progression; Group D, patients gave up treatment 3 months after initiation due to disease progression; IQR, interquartile range; IMDC, International Metastatic Renal Cell Carcinoma Database Consortium; CRP, C-reactive protein; NLR, neutrophil …
