# Supplementary material for: Clinical impact of early response to first‐line VEGFR‐TKI in patients with metastatic renal cell carcinoma on survival: A multi‐institutional retrospective study
Source: Cancer Med. 2022 Oct 6;12(4):4100–9. doi: 10.1002/cam4.5268 (PMC9972009; doi:10.1002/cam4.5268)
Supplement: Supplementary file 4 — Table S3 [file CAM4-12-4100-s001.xlsx]

## Sheet: Table S3 earlyAE vs long
Supplemental Table 3 Characteristics in patients giving up VEGFR-TKI between Group A and Group D
			All patients	Group A	Group D	P
			(N = 339)	(N = 67)	(N = 272)
Age
		Median year (IQR)	65 (59 - 72)	68 (62 - 74)	65 (58 - 72)	0.046
BMI
		Median kg/m2 (IQR)	22.8 (20.6 - 25.1)	22.0 (20.8 - 25.0)	23.0 (20.4 - 25.2)	0.506
Sex (%)
		Male	263 (78)	50 (75)	213 (78)	0.516
		Female	76 (22)	17 (25)	59 (22)
Drug (%)
		Sunitinib	190 (56)	49 (73)	141 (52)	0.001
		Sorafenib	43 (13)	5 (7)	38 (14)
		Axitinib	85 (25)	7 (11)	78 (29)
		Pazopanib	21 (6)	6 (9)	15 (6)
Nephrectomy (%)
		Yes	249 (73)	45 (67)	204 (75)	0.217
		No	90 (27)	22 (33)	68 (25)
Histology (%)
		Clear cell	274 (81)	52 (78)	222 (89)	0.749
		with spindle component	40 ()	7 (10)	33 (12)
		Papillary	12 ()	2 (3)	10 (4)
		Others	25 ()	4 (6)	21 (8)
		Unknown	28 ()	9 (13)	19 (7)
Grade (%)
		1	5 (1)	1 (2)	4 (1)	0.865
		2	107(32)	21 (31)	86 (32)
		3	124(37)	21 (31)	103 (38)
		Unknown	103 (30)	24 (36)	79 (29)
Clinical stage (%)
		1	41 (12)	6 (9)	35 (13)	0.822
		2	32 (9)	7 (11)	25 (9)
		3	54 (16)	11 (16)	43 (16)
		4	199 (59)	41 (61)	158 (58)
		Unknown	13 (4)	2 (3)	11 (4)
IMDC risk classification (%)
		Favorable	30 (9)	4 (6)	26 (9)	0.091
		Intermediate	169 (50)	30 (45)	139 (51)
		Poor	93 (27)	26 (39)	67 (25)
		Unclassified	47 (14)	7 (10)	40 (15)
Metastatic site (%)
		1	155 (46)	32 (48)	123 (45)	0.817
		2	107 (31)	19 (28)	88 (32)
		3 ≤	77 (23)	16 (24)	61 (23)
Metastatic organ (%)
		Lung	66 (56)	34 (51)	171 (63)	0.091
		Extra regional lymph node	36 (31)	22 (33)	87 (32)	0.884
		Bone	42 (36)	26 (39)	79 (29)	0.138
		Liver	14 (12)	8 (12)	30 (11)	0.829
		Adrenal	9 (8)	6 (9)	25 (9)	0.577
		Brain	6 (5)	5 (7)	16 (6)	1
		Pancreas	6 (5)	2 (3)	21 (8)	0.274
CRP
		median mg/L (IQR)	0.5 (0.1 - 2.9)	1.0 (0.2 - 3.8)	0.4 (0.1 - 2.6)	0.069
NLR
		median (IQR)	2.8 (2.0 - 4.3)	3.4 (2.1 - 5.6)	2.8 (1.9 - 4.1)	0.022
ALP
		median IU/mL (IQR)	275 (212 - 352)	285 (228 - 425)	266 (209 - 345)	0.123
VEGFR, vascular endothelial growth factor receptor; TKI, tyrosine kinase inhibitor; Group A, patients discontinued treatment within 3 months due to adverse event; Group D, patients gave up treatment 3 months after initiation due to disease progression; IQR, interquartile range; BMI, body mass index; IMDC, International Metastatic Renal Cell Carcinoma Database Consortium; CRP, C-reactive protein; …
